# Supplementary material for: Smoking Behavior, Exposure to Second-Hand Smoke, and Attitudes Among Bulgarian and Foreign Medical Students
Source: Med Sci (Basel). 2025 Aug 15;13(3):134. doi: 10.3390/medsci13030134 (PMC12372101; doi:10.3390/medsci13030134)
Supplement: Supplementary file 1 [file medsci-13-00134-s001.zip]

Archive with 1 entries (1 files):
- medsci-3801417-supplementary.pdf
